# Supplementary material for: SCL15 Regulates the Release of Seed Dormancy in Arabidopsis thaliana by Integrating the Circadian Clock, Hormonal Signals and Cell Wall Remodelling
Source: Physiol Plant. 2025 Sep 8;177(5):e70467. doi: 10.1111/ppl.70467 (PMC12415678; doi:10.1111/ppl.70467)
Supplement: Supplementary file 1 — TABLE S1: Oligonucleotides used in this study. [file PPL-177-e70467-s002.xlsx]

## Sheet: Sheet1
TABLE S1. Oligonucleotides used in this Study.
Primers used for plasmid construction
Name	Sequence
SCL15ox-F1	5’-GCGGCCGCATGAAAATCCCTGCATCATCTCCTCAA-3’
SCL15ox-R2	5’-GAGCTCCTAAAACCGCCAAGCTGATGTGGCAA-3’
Primers used for real-time qRT-PCR analysis
Protein	Gene Code	Orientation	Sequence (5' - 3')
ABI5	AT2G36270	Forward	GGAGAGATGACACTTGAGGATTT
		Reverse	TGGTTCGGGTTTGGATTAGG
ABR1	AT5G64750	Forward	TCGTCGTCCTCATCTCTTATCT
		Reverse	GAGGAACATTTCCAGCAACAAC
ATECP31	AT3G22500	Forward	GCCAAGAGAGCCAGTCAAATA
		Reverse	CTCAGGTGCTATGGGCTTATC
COR27	AT5G42900	Forward	CAAATCCCGGTAACGGATGA
		Reverse	GCTTAGCTGCTTGAGACTAGAG
DOG1	AT5G45830	Forward	GTGGCTTACGAGATGGAGAATG
		Reverse	ATCGGCCTCGACCAATAAAC
DREB2E	AT2G38340	Forward	CTCCTCTGCTTCTGTTGTATCC
		Reverse	CAATCCTTCTTCCTCCCATCTC
DREB2G	AT5G18450	Forward	TGGCTCGGCACGTTTAAT
		Reverse	GAGTTTAGCCTCGTGTCCATAG
EM1	AT3G51810	Forward	TAGGGCACGAGGGTTATCA
		Reverse	TCCTCCTTTACGTCCCATCT
HAI3	AT2G29380	Forward	GTGCGGTAGAAGAAGAGAGATG
		Reverse	CCGTCATACACACCAAAGTAGT
HSP17.4A	AT3G46230	Forward	GAGGAGCAGTGAGAATGAAGAG
		Reverse	CTCCATACTCGCCTTTACTTCC
HSP17.6C	AT1G53540	Forward	ACGTGTTCAAGGCGGATTTA
		Reverse	CATTGCTCCTCTCTCCACTTATC
HSP26.5	AT1G52560	Forward	CAAGGCGGAGGAAGAGAAAG
		Reverse	AGCATCATCAGGCAACGATAA
HSP70-5	AT1G16030	Forward	GGAGCTATCTCTGGGCTTAATG
		Reverse	GGCCTTCGTACCCTTCTTATC
HSP70-8	AT2G32120	Forward	TCTAATCCCGCAACTGCTAAA
		Reverse	GTATGCTGCTTCTGCCATTTC
HVA22B	AT5G62490	Forward	AACGGTGCTGCTTATCTCTAC
		Reverse	CCCAAGTCGTCATCCTTCTT
IAA34	AT1G15050	Forward	CAGCCTGAGAACCATACAACA
		Reverse	ACCATCCATGGTGACCTTTAC
LEA4-5	AT5G06760	Forward	TCGGACAACCGCTCATAAC
		Reverse	GAACAAGTGAACAACACCGTTTA
LEA18	AT2G35300	Forward	CACAAGGTCATGCGGAGAA
		Reverse	TTGATGGAGGTCAGCTTTGG
M10	AT2G41280	Forward	TCTCGTTCTCGTGGCTTTG
		Reverse	GTACTCGGCTTCACTTCTTCTT
MSD2	AT3G56350	Forward	CTGCTTCGCTTCCTGATCTT
		Reverse	AGTCTGGTGGTGTTTCTGATG
MSH3	AT4G25540	Forward	GGTACGTGCAAGAGAGAGAAAT
		Reverse	CAAGTCACCTAGAGCCGAAATAG
MYB21	AT3G27810	Forward	AGCTCAGAGATCAACGATCAAG
		Reverse	ATGATGTCGGTGTAGGAGAATAAG
MYB90	AT1G66390	Forward	GCCAAGTATCAAGAGAGGAAGAC
		Reverse	AGCAATCAAGGACCACCTATTT
OLEO4	AT3G27660	Forward	TTTGTACGGTGGAGAGAAGAAC
		Reverse	GAAGAGAAGACGACACGTAAGAA
PIF6	AT3G62090	Forward	CCCGTGAGCAGATGAAGTAAA
		Reverse	CCTTGAGATGGCTCTAGTGTTC
PIMT2	AT5G50240	Forward	GACGAATGGTGATTCCACTAGG
		Reverse	CGGACTGAAGTTTCGGTATGT
RAB28	AT1G03120	Forward	ATTCAAGCGGCAGAGGTTAG
		Reverse	GGTCTATGGTAGCGTTGTGATT
XERO1	AT3G50980	Forward	GAGGAGGAAGAAGAAGGGAATAAC
		Reverse	GTATCATAGGCCGTCGTTGTAG
XERO2	AT3G50970	Forward	CTGGGACTAACACGGCTTATG
		Reverse	GACCTGGCAGTTGCTCTTTA
	AT1G15125	Forward	TGGACGCACAAGACACTATG
		Reverse	CCAAAGTGGGTACGAACTAGAC
	AT2G25890	Forward	ACGGCGTTAACGTGGATTTA
		Reverse	TCTTTGGCTTTCTCCGCTATC
	AT3G15670	Forward	GAGACAGGCGAAGCCATAAA
		Reverse	ATCCACCCGTCTTGTCTCTA
	AT3G18570	Forward	TTCTTAACGGTCTCCGGATTTC
		Reverse	TGCCGTGTCATAGATCCTACTA
	AT3G53040	Forward	GGCGGATAAGTTGGGTGAAT
		Reverse	CCACCGTGTAGTCTTTGTACTC
	AT4G35150	Forward	CTTCACATCTCCGCCGTATAA
		Reverse	GAGAGTGGCGTGTTAGTGTAG
	AT4G35160	Forward	GAATCGGTGATCGGAGAGAATAAA
		Reverse	TGTGAGCCATCATCACCATATC
	AT5G53260	Forward	GAAAGTAACGAGGGACAGAGAAG
		Reverse	CAGCAACACCTCCAGGAATAA
	AT5G53270	Forward	GTGTAACCGCTGTAGCAAGTA
		Reverse	TTCACATCAATCTCCGCGATAA
	AT5G66430	Forward	CATTCTACTCGAGGCTCTTTCC
		Reverse	CAGTCCTTTGGGAACCTTAGAG
