# Supplementary material for: SCL15 Regulates the Release of Seed Dormancy in Arabidopsis thaliana by Integrating the Circadian Clock, Hormonal Signals and Cell Wall Remodelling
Source: Physiol Plant. 2025 Sep 8;177(5):e70467. doi: 10.1111/ppl.70467 (PMC12415678; doi:10.1111/ppl.70467)
Supplement: Supplementary file 3 — TABLE S3: GO term association with DNA Motif D discovered from the 757 genes that were downregulated in scl15‐1 compared with wild type Col‐0. [file PPL-177-e70467-s003.xlsx]

## Sheet: Sheet1
TABLE S3. GO term association with DNA Motif D discovered from the 757 genes that were downregulated in scl15-1 compared with wild type Col-0.
GO term	score	p-value	q-value	GO Annotation*
GO:0016168	0.004614	2.652e-07	0.0002491	MF	chlorophyll binding
GO:0009737	0.007637	2.652e-07	0.0002491	BP	response to abscisic acid stimulus
GO:0009535	0.01025	2.652e-07	0.0002491	CC	chloroplast thylakoid membrane
GO:0009414	0.01862	6.364e-06	0.003985	BP	response to water deprivation
GO:0009733	0.0273	3.713e-05	0.01694	BP	response to auxin stimulus
GO:0010218	0.03475	0.0001087	0.03713	BP	response to far red light
* BP, biological process; CC, cellular component; MF, molecular function.
