# Supplementary material for: SCL15 Regulates the Release of Seed Dormancy in Arabidopsis thaliana by Integrating the Circadian Clock, Hormonal Signals and Cell Wall Remodelling
Source: Physiol Plant. 2025 Sep 8;177(5):e70467. doi: 10.1111/ppl.70467 (PMC12415678; doi:10.1111/ppl.70467)
Supplement: Supplementary file 4 — TABLE S4: GO term association with DNA Motif DU discovered from the 314 genes that were downregulated in scl15‐1, but upregulated in Napin:SCL15 compared with wild type Col‐0. [file PPL-177-e70467-s005.xlsx]

## Sheet: Sheet1
TABLE S4. GO term association with DNA Motif DU discovered from the 314 genes that were downregulated in scl15-1, but upregulated in Napin:SCL15 compared with wild type Col-0.
GO term	score	p-value	GO Annotation*
GO:0016168	0.0005983	2.652e-07	MF	chlorophyll binding
GO:0009414	0.003502	2.652e-07	BP	response to water deprivation
GO:0009737	0.004038	2.652e-07	BP	response to abscisic acid stimulus
GO:0009535	0.007292	2.652e-07	CC	chloroplast thylakoid membrane
GO:0009409	0.01414	3.447e-06	BP	response to cold
GO:0010218	0.01618	6.099e-06	BP	response to far red light
GO:0009637	0.02653	4.561e-05	BP	response to blue light
GO:0045735	0.03078	7.743e-05	MF	nutrient reservoir activity
*Note: BP stands for biological process, CC stands for cellular component and MF stands for molecular function.
